# Supplementary material for: Clinical Characteristics and Outcomes of Cytomegalovirus DNAemia in Non-HIV-Infected and Non-Transplant Patients: A Propensity Score-Matched Analysis
Source: Pathogens. 2026 May 1;15(5):492. doi: 10.3390/pathogens15050492 (PMC13209354; doi:10.3390/pathogens15050492)
Supplement: Supplementary file 1 [file pathogens-15-00492-s001.zip]

Archive with 1 entries (1 files):
- pathogens-4273871-supplementary.pdf
